# Supplementary material for: Development of a rapid comQ-targeted quantitative polymerase chain reaction assay for specific identification and quantification of Bacillus subtilis subsp. natto
Source: PLoS One. 2026 Aug 3;21(8):e0355394. doi: 10.1371/journal.pone.0355394 (PMC13432125; doi:10.1371/journal.pone.0355394)
Supplement: S1 Table — Detailed bioinformatic profiles of the 70 analyzed bacterial genomes, including Bacillus subtilis group strains and closely related Bacillus species. Average nucleotide identity (ANI) values and aligned fragment counts were calculated relative to the representative B. subtilis subsp. natto strain BEST195. Amino acid sequence identities (%) and sequence lengths (aa) are provided for each component of the quorum-sensing locus (ComQ, ComX, ComP, and ComA). The groupings indicated in the column “Analyzed by Seki & Nagano (2025)” reflect the taxonomic and functional classifications (such as Narrow-sense natto group, natto-related group, and Not natto group) adapted from the comparative genomic framework established by Seki and Nagano [16]. The rightmost columns indicate the presence (+) or absence (−) of conventional natto-specific genetic markers (bioF, bioW, fliF, IS4Bsu1, and IS256Bsu1), defined by a sequence identity threshold of ≥99% relative to strain BEST195. Gray shading visually highlights the presence (+) of these target markers to demonstrate their co-occurrence and discrepancy patterns across the lineages. (XLSX) [file pone.0355394.s001.xlsx]

## Sheet: S1 Table
Accession number	Strain	Analyzed by Seki & Nagano (2025)	ANI			ComQ		ComX		ComP		ComA		bioF	bioW	fliF	IS4Bsu1	IS256Bsu1
			Identify to BEST195 (%)	Aligned fragments	Total fragments	Identify to BEST195 (%)	length (aa)	Identify to BEST195 (%)	length (aa)	Identify to BEST195 (%)	length (aa)	Identify to BEST195 (%)	length (aa)
Bacillus subtilis subsp. natto / subtilis
GCF_000209795.2	BEST195	Narrow-sense natto group	100	1369	1369	100	287	100	73	100	770	100	214	+	+	+	+	+
GCF_003665295.1	N4-2	Narrow-sense natto group	99.999	1365	1369	100	287	100	73	100	770	100	214	+	+	+	+	+
GCF_022701095.1	BN0	Narrow-sense natto group	99.9986	1364	1369	100	287	100	73	100	770	100	214	+	+	+	+	+
GCF_003665315.1	N2-2	Narrow-sense natto group	99.9979	1365	1369	100	287	100	73	100	770	100	214	+	+	+	+	+
GCF_003665355.1	N3-1	Narrow-sense natto group	99.9976	1365	1369	100	287	100	73	100	770	100	214	+	+	+	+	+
GCF_033413615.1	N3378-3At	Narrow-sense natto group	99.9972	1365	1369	100	287	100	73	100	770	100	214	+	+	+	+	+
GCF_033412715.1	N3378-2at	Narrow-sense natto group	99.9972	1365	1369	100	287	100	73	100	770	100	214	+	+	+	+	+
GCF_002982175.1	ATCC 21228	Narrow-sense natto group	99.9963	1365	1369	100	287	100	73	100	770	100	214	+	+	+	+	+
GCF_023278545.1	ZHX3	Narrow-sense natto group	99.9962	1366	1369	100	287	100	73	100	770	100	214	+	+	+	+	+
GCF_001902555.1	29R7-12	Narrow-sense natto group	99.9956	1366	1369	100	287	100	73	100	770	100	214	+	+	+	+	+
GCF_020773035.1	SCP010-1	Narrow-sense natto group	99.9952	1362	1369	100	287	100	73	100	770	100	214	+	+	+	+	+
GCF_001565875.1	CGMCC 2108	Narrow-sense natto group	99.9947	1368	1369	100	287	100	73	100	770	100	214	+	+	+	+	+
GCF_001890405.1	KH2	Narrow-sense natto group	99.9938	1366	1369	100	287	100	73	100	770	100	214	+	+	+	+	+
GCF_003665335.1	N1-1	Narrow-sense natto group	99.9925	1365	1369	100	287	100	73	100	770	100	214	+	+	+	+	+
GCF_045343855.1	G01	Narrow-sense natto group	99.99	1360	1369	100	287	100	73	100	770	100	214	+	+	+	+	+
GCF_014961985.1	CMIN-4	Narrow-sense natto group	99.97	1360	1369	100	287	100	73	100	770	100	214	+	+	+	+	+
GCF_030297075.1	Naruse	Narrow-sense natto group	99.965	1358	1369	100	287	100	73	100	770	100	214	+	+	+	+	+
BAAKGC010000001-BAAKGC010000281	MH6-2	Not analyzed	99.9523	1287	1369	100	287	100	73	100	770	100	214	+	+	+	+	+
BAAKGB010000001-BAAKGB010000254	MH18-2	Not analyzed	99.9492	1288	1369	100	287	100	73	100	770	100	214	+	+	+	+	+
BAAKGD010000001-BAAKGD010000166	MH3-1	Not analyzed	99.9466	1290	1369	100	287	100	73	100	770	100	214	+	+	+	+	+
BAAKGA010000001-BAAKGA010000227	MH32-1	Not analyzed	99.9449	1291	1369	100	287	100	73	100	770	100	214	+	+	+	+	+
BAAKGD010000001-BAAKGD010000166	HK3-1	Not analyzed	99.9445	1290	1369	100	287	100	73	100	770	100	214	+	+	+	+	+
BAAKGE010000001-BAAKGE010000181	HK11-1	Not analyzed	99.9436	1281	1369	100	287	100	73	100	770	100	214	+	+	+	+	+
BAAKFZ010000001-BAAKFZ010000200	MH33-2	Not analyzed	99.9389	1292	1369	100	287	100	73	100	770	100	214	+	+	+	+	+
BAAKGI010000001-BAAKGI010000152	HK1-1	Not analyzed	99.9352	1286	1369	100	287	100	73	100	770	100	214	+	+	+	+	+
BAAKGH010000001-BAAKGH010000151	NBRC16449	Not analyzed	99.9253	1288	1369	100	287	100	73	100	770	100	214	+	+	+	+	+
GCF_027923485.1	G8	Narrow-sense natto group	99.8959	1323	1369	100	287	100	73	100	770	100	214	+	+	+	+	+
GCF_018986855.1	Miz-8	Bekang	99.5414	1369	1369	100	287	100	73	99.7	770	100	214	-	+	+	+	+
GCF_033113625.1	J46	Natto-related group	99.3145	1286	1369	100	287	100	73	99.5	770	100	214	-	-	+	-	+
GCF_003665275.1	2RL2-3	Natto-related group	99.2729	1294	1369	100	287	100	73	100	770	100	214	-	+	+	+	+
GCF_002269195.1	DKU_NT_03	Natto-related group	99.2681	1294	1369	100	287	100	73	100	770	100	214	-	+	+	+	+
GCF_003665195.1	GFR-12	Not analyzed	99.2678	1294	1369	100	287	100	73	100	770	100	214	-	+	+	+	+
GCF_001747445.1	HRBS-10TDI13	Natto-related group	99.2676	1293	1369	100	287	100	73	100	770	100	214	-	+	+	+	+
GCF_003665395.1	2KL1	Natto-related group	99.2598	1297	1369	100	287	100	73	100	770	100	214	-	+	+	+	+
GCF_035621695.1	PN1236	Natto-related group	99.2564	1264	1369	100	287	100	73	99.7	770	100	214	-	+	+	-	+
GCF_046840395.1	KFRI-P74	Natto-related group	99.2394	1281	1369	100	287	100	73	99.7	770	100	214	-	+	+	-	+
GCF_003665235.1	MH-1	Natto-related group	99.2066	1291	1369	100	287	100	73	99.7	770	100	214	-	-	+	+	+
GCF_047273435.1	AKPS2	Not analyzed	98.202	1229	1369	100	287	100	75	100	770	100	214	-	-	-	-	-
GCF_051904005.1	8SII	Not analyzed	98.1371	1192	1369	100	287	100	73	100	770	100	214	-	-	-	+	+
GCF_002269175.1	DKU_NT_02	Natto-related group	99.341	1294	1369	98.61	287	100	73	100	770	100	214	-	+	+	-	+
GCA_029536855.2	PRO120	Not natto group	98.0301	1213	1369	98.61	287	100	73	99.2	770	100	214	-	-	-	-	-
GCF_039621185.1	FUA2232	Not analyzed	98.0852	1228	1369	98.26	287	100	73	99.5	770	100	214	-	-	-	-	-
GCF_026153475.1	MG-1	Not analyzed	98.1724	1219	1369	84.93	289	94	73	93	770	100	214	-	-	-	-	-
GCF_047302535.1	SY1483	Natto-related group	98.1209	1225	1369	84.78	289	91.8	73	93.6	770	100	214	-	-	-	-	-
GCF_030285965.1	KFRI-FA111	Natto-related group	98.2805	1221	1369	84.78	289	90.4	73	93.5	770	100	214	-	-	-	-	-
GCF_000344745.1	6051-HGW	Not analyzed	98.2196	1229	1369	46.62	299	20	75	52.86	407	100	214	-	-	-	-	-
GCF_027912355.1	W7	Not analyzed	98.2387	1223	1369	42.86	286	24.7	73	61.1	766	100	214	-	-	-	-	-
GCF_037976695.1	FSL K6-1366	Not natto group	98.2531	1220	1369	42.86	286	13.7	73	61.9	765	100	214	-	-	-	-	-
GCF_018224865.2	SC3.7	Not natto group	98.1536	1201	1369	42.51	286	13.7	73	56.2	647	100	214	-	-	-	-	-
GCF_018454405.1	A1—Midalam	Not natto group	98.9432	1234	1369	35.45	299	16	75	55.7	769	100	214	-	+	-	-	-
GCF_038442665.1	YB-187	Not analyzed	98.2222	1226	1369	35.45	299	16	75	39.9	411	100	214	-	-	-	-	-
GCF_013388335.1	SP1	Not analyzed	98.219	1230	1369	35.45	299	16	75	55.9	769	100	214	-	-	-	-	-
GCF_000009045.1	168	Not natto group	98.2183	1230	1369	35.45	299	16	75	56	769	100	214	-	-	-	-	-
GCF_041053155.1	N33	Not analyzed	98.2109	1227	1369	35.45	299	16	75	55.9	769	100	214	-	-	-	-	-
GCF_002055965.1	NCIB 3610	Not analyzed	98.2105	1231	1369	35.45	299	16	75	56	769	100	214	-	-	-	-	-
GCF_001697265.1	KCTC 3135	Not analyzed	98.202	1229	1369	35.45	299	16	75	55.9	769	100	214	-	-	-	-	-
GCF_029537415.2	DSM 10	Not analyzed	98.2009	1229	1369	35.45	299	16	75	55.9	769	100	214	-	-	-	-	-
GCF_006741845.1	NBRC 13719	Not analyzed	98.1914	1226	1369	35.45	299	16	75	55.9	769	100	214	-	-	-	-	-
Other Bacillus subtilis subspecies (subsp. spizizenii)
GCF_000227465.1	spizizenii TU-B-10	Not analyzed	92.8252	1199	1369	87.54	289	91.8	75	50.4	773	100	214	-	-	-	-	-
GCF_028743795.1	spizizenii B-354	Not analyzed	92.3821	1179	1369	43.55	286	23.3	73	99.2	770	100	214	-	-	-	-	-
Other Bacillus species
GCF_022630555.1	licheniformis DSM 13	Not analyzed	79.1369	338	1369	36.68	289	15.1	73	50.4	773	77.1	212	-	-	-	-	-
GCF_034478925.1	licheniformis ATCC 14580	Not analyzed	79.1014	336	1369	36.68	289	15.1	73	50.4	773	77.1	212	-	-	-	-	-
GCF_002993925.1	paralicheniformis Bac84	Not analyzed	79.0191	360	1369	35.99	289	11	73	50.4	773	77.1	212	-	-	-	-	-
GCF_051936305.1	paralicheniformis PGM584	Not analyzed	79.1474	341	1369	34.32	303	17.8	73	50.1	771	77.1	212	-	-	-	-	-
GCF_019396925.1	amyloliquefaciens GKT04	Not analyzed	81.2287	646	1369	8.71	286	17.1	70	58.3	766	86.4	214	-	-	-	-	-
GCF_002117165.1	velezensis CBMB205	Not analyzed	81.1645	663	1369	8.71	286	17.1	70	58.5	766	86.4	214	-	-	-	-	-
GCF_000015785.2	velezensis FZB42	Not analyzed	81.0731	660	1369	8.36	286	17.1	70	58.5	766	86.4	214	-	-	-	-	-
GCF_000196735.1	amyloliquefaciens ATCC 23350	Not analyzed	81.0083	671	1369	7.22	291	15.8	76	53.4	768	85.5	214	-	-	-	-	-
GCF_000017885.4	pumilus SAFR-032	Not analyzed	<80	-	-	6.84	307	22.7	62	57.1	768	71	213	-	-	-	-	-
GCF_038734075.1	pumilus DSM 27	Not analyzed	<80	-	-	6.51	307	26	63	57.1	763	71	213	-	-	-	-	-
