# Supplementary material for: Development of a rapid comQ-targeted quantitative polymerase chain reaction assay for specific identification and quantification of Bacillus subtilis subsp. natto
Source: PLoS One. 2026 Aug 3;21(8):e0355394. doi: 10.1371/journal.pone.0355394 (PMC13432125; doi:10.1371/journal.pone.0355394)
Supplement: S2 Table — (XLSX) [file pone.0355394.s002.xlsx]

## Sheet: Sheet1
		Name	Sequence (5' to 3')
		comQ-F241	ATTGAAGGCAAGCGTATGTC
		comQ-R831	GAGGACTTAAAAGTGAAGCTC
		16S-27F	AGAGTTTGATCCTGGCTCAG
		16S-1512R	ACGGCTACCTTGTTACGACT
		16S-341F	CCTACGGGAGGCAGCAG
		16S-907R	CCCCGTCAATTCCTTTGAGTTT
		bioF-200F	AGATTGCCAGCTTTAAGCGGAC
		bioF-963R	CGTGATTGTAATTCGAATACGGC
		IS4-290F	CTCAATGAAACCGAGAGTCTGC
		IS4-1097R	TATGTACGCCTTGTTCGCTC
		IS256-51F	TAACAAGATTATCGAACAGTATCAGCC
		IS256-1063R	AGCTAGAGTGGATACTTTCAACGGC
		comQ-qF	TGATTCTGATGAGGCTGTTAAATT
		comQ-qR	CTTTGCAATATTCACTCCAATCTT
