# Supplementary material for: Development of a rapid comQ-targeted quantitative polymerase chain reaction assay for specific identification and quantification of Bacillus subtilis subsp. natto
Source: PLoS One. 2026 Aug 3;21(8):e0355394. doi: 10.1371/journal.pone.0355394 (PMC13432125; doi:10.1371/journal.pone.0355394)
Supplement: S3 Table — This table presents the predicted copy numbers of the comQ gene and the in silico PCR electronic amplification profiles using two diagnostic primer sets (comQ-F241/R831 and comQ-qF/qR). The copy number of comQ represents the number of genetic loci exhibiting ≥98% sequence identity relative to the representative Bacillus subtilis subsp. natto strain BEST195. For the in silico PCR analysis, a plus sign (+) denotes that both the forward and reverse primers share a 100% perfect match with their respective target binding sites, predicting positive electronic amplification. A zero (0) indicates a lack of predicted amplification due to nucleotide mismatches or the absence of the target locus. (XLSX) [file pone.0355394.s003.xlsx]

## Sheet: Sheet1
Strain	Copy number of comQ	comQ PCR
		Primers : F241-R831	Primers : qF-qR
BEST195	1	+	+
HK1-1	1	+	+
HK3-1	1	+	+
HK11-1	1	+	+
NBRC16449	1	+	+
MH3-1	1	+	+
MH6-2	1	+	+
MH18-2	1	+	+
MH32-1	1	+	+
MH33-2	1	+	+
Naruse	1	+	+
CGMCC 2108	1	+	+
BN0	1	+	+
G8	1	+	+
N4-2	1	+	+
N3378-3At	1	+	+
N3378-2at	1	+	+
SCP010-1	1	+	+
Miz-8	1	+	+
PN1236	1	+	+
N1-1	1	+	+
N2-2	1	+	+
N3-1	1	+	+
CMIN-4	1	+	+
MH-1	1	+	+
KFRI-P74	1	+	+
J46	1	+	+
HRBS-10TDI13	1	+	+
GFR-12	1	+	+
DKU_NT_03	1	+	+
2RL2-3	1	+	+
2KL1	1	+	+
ATCC 21,228	1	+	+
G01	1	+	+
KH2	1	+	+
ZHX3	1	+	+
29R7-12	1	+	+
DKU_NT_02	1	+	+
AKPS2	2	+	+
8SII	1	+	+
PRO120	1	+	+
FUA2232	1	+	+
MG-1	0	0	0
SY1483	0	0	0
KFRI-FA111	0	0	0
6051-HGW	0	0	0
W7	0	0	0
FSL K6-1366	0	0	0
SC3.7	0	0	0
NCIB 3610	0	0	0
168	0	0	0
NBRC 13719	0	0	0
YB-187	0	0	0
SP1	0	0	0
DSM 10	0	0	0
KCTC 3135	0	0	0
N33	0	0	0
A1—Midalam	0	0	0
spizizenii TU-B-10	0	0	0
spizizenii B-354	0	0	0
licheniformis ATCC 14580	0	0	0
licheniformis DSM 13	0	0	0
paralicheniformis Bac84	0	0	0
paralicheniformis PGM584	0	0	0
velezensis CBMB205	0	0	0
velezensis FZB42	0	0	0
amyloliquefaciens GKT04	0	0	0
amyloliquefaciens ATCC 23350	0	0	0
pumilus SAFR-032	0	0	0
pumilus DSM 27	0	0	0
