# Supplementary material for: Development of a rapid comQ-targeted quantitative polymerase chain reaction assay for specific identification and quantification of Bacillus subtilis subsp. natto
Source: PLoS One. 2026 Aug 3;21(8):e0355394. doi: 10.1371/journal.pone.0355394 (PMC13432125; doi:10.1371/journal.pone.0355394)
Supplement: S4 Table — (XLSX) [file pone.0355394.s004.xlsx]

## Sheet: Sheet1
		Category (Experiment)	Sample/Strain	DNA concentration (ng)	Background	Cq value	Tm value
		Primer Specificity (S3 Fig)	16449	1	dH2O	19.53±0.90	74.55±0.48
			168	1	dH2O	33.18±1.73	74.21±0.35
			101239	1	dH2O	32.41±0.43	74.01±0.63
			NCT		dH2O	N.D.	74.06±0.60
		Lineage and Sensitivity (Fig 5)	Miyagino	0.0001	dH2O	32.78±0.40	74.50±0.09
			Miyagino	0.001	dH2O	30.07±0.21	74.65±0.08
			Miyagino	0.01	dH2O	27.03±0.23	74.70±0.26
			Miyagino	0.1	dH2O	23.36±0.36	74.85±0.15
			Miyagino	1	dH2O	20.19±0.15	74.90±0.09
			Naruse	0.0001	dH2O	30.71±2.98	74.05±0.57
			Naruse	0.001	dH2O	29.91±0.10	74.60±0.17
			Naruse	0.01	dH2O	26.90±0.51	74.95±0.09
			Naruse	0.1	dH2O	23.64±0.46	75.00±0.00
			Naruse	1	dH2O	19.81±0.11	75.05±0.08
			16449	0.0001	dH2O	30.38±1.36	74.20±0.57
			16449	0.001	dH2O	29.26±0.58	74.40±0.45
			16449	0.01	dH2O	26.57±0.26	74.70±0.52
			16449	0.1	dH2O	22.96±0.52	75.10±0.09
			16449	1	dH2O	19.84±0.09	75.00±0.15
		Genomic interference (Fig 6)	Miyagino	0.001	dH2O	30.26±0.46	74.86±0.15
			Miyagino	0.01	dH2O	27.45±0.74	74.96±0.08
			Miyagino	0.1	dH2O	23.34±0.63	74.91±0.08
			Miyagino	1	dH2O	20.15±0.40	74.86±0.15
			Miyagino	0.001	168 DNA	30.14±0.64	74.81±0.08
			Miyagino	0.01	168 DNA	27.01±0.85	74.85±0.01
			Miyagino	0.1	168 DNA	23.24±0.71	74.91±0.08
			Miyagino	1	168 DNA	19.68±0.54	74.91±0.09
			Taeget-free		168 DNA	33.48±1.56	74.36±0.09
